# Supplementary material for: Novel AAV843 Vector-Mediated Gene Replacement Therapy Rescues Primary Hyperoxaluria Type I in Mice
Source: Cells. 2026 Mar 31;15(7):629. doi: 10.3390/cells15070629 (PMC13072227; doi:10.3390/cells15070629)
Supplement: Supplementary file 1 [file cells-15-00629-s001.zip]

Archive with 4 entries (4 files):
- Supplementary Figures.pdf
- Supplementary Materials-Raw Data.pdf
- Supplementary Methods.pdf
- Supplementary Tables.pdf
